# Supplementary material for: The Genetic Code Assembles via Division and Fusion, Basic Cellular Events
Source: Life (Basel). 2023 Oct 17;13(10):2069. doi: 10.3390/life13102069 (PMC10608286; doi:10.3390/life13102069)
Supplement: Supplementary file 1 [file life-13-02069-s001.zip]

Archive with 1 entries (1 files):
- life-2596856-supplementary.xlsx
