# Supplementary material for: The Genetic Code Assembles via Division and Fusion, Basic Cellular Events
Source: Life (Basel). 2023 Oct 17;13(10):2069. doi: 10.3390/life13102069 (PMC10608286; doi:10.3390/life13102069)
Supplement: Supplementary file 1 [file life-13-02069-s001.zip › life-2596856-supplementary.xlsx]

## Sheet: Sheet1
supplementary data: selected output on 32 pathways					sorted by pathway #
				constants					results
pathway abbreviations			pathway #	cc	div	fus	tab	wob	envi	tadx	pgdx	inipsg	Fus	mis_W	mis	nrdiv	livtab	fr MxC >=20, mis0	fr MxC >=20, mis1
cc div fus tab wob			1	0.81	0.25	0.001	0.08	0.005	1000	56.9348	442.506	231.06	23.1093	7.14845	6.22467	2.87262	15.007	0.0100301	0.0330993
cc div fus tab nowob			2	0.81	0.25	0.001	0.08	0	1000	22.6026	255.985	119.339	20.9205	6.25755	4.11871	1.65292		0.0241449	0.0724346
cc div fus notab wob			3	0.81	0.25	0.001	0	0.005	500	83.208	1421.68	0	3.744	11.262	10.414	8.62	14.86	0	0.016
cc div fus notab nowob			4	0.81	0.25	0.001	0	0	500	15.1984	434.208	0	0.945892	9.41283	7.08617	3.12826	11.5331	0.00200401	0.0220441
cc div nofus tab wob			5	0.81	0.25	0	0.08	0.005	1000	27.5455	314.915	36.042	0	7.96603	6.77123	2.12987	38.042	0.00899101	0.026973
cc div nofus tab nowob			6	0.81	0.25	0	0.08	0	1000	23.0659	280.09	31.1289	0	7.25674	4.64735	1.81618	31.3796	0.013986	0.03996
cc div nofus notab wob			7	0.81	0.25	0	0	0.005	499	22.7655	1054.17	0	0	10.9599	10.1002	3.73146	35.1162	0.00200401	0.01002
cc div nofus notab nowob			8	0.81	0.25	0	0	0	500	8.88	391.508	0	0	9.172	6.628	2.66	14.48	0.004	0.012
cc nodiv fus tab wob			9	0.81	0	0.001	0.08	0.005	250	124.124	1713.73	1533.18	24.144	6.896	6.336	0	10.036	0.012	0.048
cc nodiv fus tab nowob			10	0.81	0	0.001	0.08	0	250	23.456	446.996	278.676	20.28	6.736	4.608	0	10.488	0.016	0.088
cc nodiv fus notab wob			11	0.81	0	0.001	0	0.005	250	1	29696.6	0	0	14.74	14.236	0	1	0.004	0
cc nodiv fus notab nowob			12	0.81	0	0.001	0	0	250	1	1344.84	0	0	11.568	9.676	0	1	0	0.004
cc nodiv nofus tab wob			13	0.81	0	0	0.08	0.005	250	7.70281	423.47	81.5341	0	8.56627	7.57028	0	34.755	0	0.0200803
cc nodiv nofus tab nowob			14	0.81	0	0	0.08	0	250	5.64	349.748	58.396	0	7.968	5.3	0	28.56	0.008	0.02
cc nodiv nofus notab wob			15	0.81	0	0	0	0.005	250	1	18031.6	0	0	14.136	13.572	0	1	0	0.004
cc nodiv nofus notab nowob			16	0.81	0	0	0	0	250	1	1586.14	0	0	11.712	9.904	0	1	0.008	0.024
nocc div fus tab wob			17	0.045	0.25	0.001	0.08	0.005	1000	37.5804	177.545	45.3516	23.1978	6.66833	5.10989	4.1958		0.016983	0.0659341
nocc div fus tab nowob			18	0.045	0.25	0.001	0.08	0	1000	25.902	132.518	22.904	22.013	5.955	3.859	3.542		0.029	0.099
nocc div fus notab wob			19	0.045	0.25	0.001	0	0.005	999	34.7877	165.957	0	18.4286	6.72032	5.15091	7.15895	16.7807	0.0191147	0.0694165
nocc div fus notab nowob			20	0.045	0.25	0.001	0	0	1000	23.825	121.331	0	17.629	6.112	3.894	5.657		0.024	0.089
nocc div nofus tab wob			21	0.045	0.25	0	0.08	0.005	1000	38.3528	185.512	2.04322	0	6.65025	5.07337	6.74472	47.2251	0.0201005	0.0603015
nocc div nofus tab nowob			22	0.045	0.25	0	0.08	0	1000	36.9449	174.611	1.56456	0	6.00601	3.55956	6.82583		0.043043	0.105105
nocc div nofus notab wob			23	0.045	0.25	0	0	0.005	1000	35.2452	164.111	0	0	6.06006	4.43744	8.85085	41.6336	0.031031	0.0930931
nocc div nofus notab nowob			24	0.045	0.25	0	0	0	1000	34.3404	157.084	0	0	5.79719	3.3494	8.72088	40.1627	0.0391566	0.124498
nocc nodiv fus tab wob			25	0.045	0	0.001	0.08	0.005	250	113.12	1563.4	1390.71	24.048	6.86	6.284	0	10.132	0.008	0.032
nocc nodiv fus tab nowob			26	0.045	0	0.001	0.08	0	1000	24.7588	433.606	290.313	21.6056	6.27628	4.23724	0		0.021021	0.0660661
nocc nodiv fus notab wob			27	0.045	0	0.001	0	0.005	250	1	31059.3	0	0	15.22	14.756	0	1	0	0
nocc nodiv fus notab nowob			28	0.045	0	0.001	0	0	250	1	1427.45	0	0	12.392	10.384	0	1	0	0
nocc nodiv nofus tab wob			29	0.045	0	0	0.08	0.005	250	7.332	419.892	80.172	0	8.952	8.1	0	34.384	0.008	0.008
nocc nodiv nofus tab nowob			30	0.045	0	0	0.08	0	250	5.25703	339.177	47.8876	0	7.61446	5.07631	0	27.9518	0.0160643	0.0281124
nocc nodiv nofus notab wob			31	0.045	0	0	0	0.005	250	1	15403.5	0	0	14.288	13.756	0	1	0	0
nocc nodiv nofus notab nowob			32	0.045	0	0	0	0	250	1	1568.36	0	0	12.34	10.708	0	1	0	0.004
				cc	div	fus	tab	wob	envi	tadx	pgdx	inipsg	Fus	mis_W	mis	nrdiv	livtab	fr MxC >=20, mis0	fr MxC >=20, mis1
key for pathway constants									key for numerical results
cc = completeness criterion, slightly < (assignments needed to support code division/22)									envi: number of environments							nrdiv: number of code divisions @ ³ 20 functions
div = Pdiv, probability of code division during a passage										tadx: mean number of total coding tables							livtab: number of live coding tables @ ³ 20 functions
fus = Pfus, probability of fusion for a table during a passage											pgdx: number of passages @ ³ 20 encoded functions							fr MxC >=20, mis0: fract max complete codes ³ 20 assigned fn, mis0
tab = Ptab, probability of addition of an independent code table during a passage												inipsg: passage at which ³ 20 fn code was initiated							fr MxC >=20, mis1: fr max comp codes ³ 20 fn, mis1
wob = Pwob, probabilty that wobble is initiated during a passage													Fus: number of assignments by code fusion
All data are means for the tabulated number of environments.														mis_W: number of misassignments with completed simple Crick wobble
All pathways have 5% random assignments.															mis: number of initial misassignments relative to SGC
All environments were stopped when ³ 20 encoded functions were detected.
